# Supplementary material for: Metabolic and Lipidomic Assessment of Kidney Cells Exposed to Nephrotoxic Vancomycin Dosages
Source: Int J Mol Sci. 2021 Sep 18;22(18):10111. doi: 10.3390/ijms221810111 (PMC8466248; doi:10.3390/ijms221810111)
Supplement: Supplementary file 1 [file ijms-22-10111-s001.zip]

Archive with 5 entries (5 files):
- S1_Results of statistical analyses.xlsx
- S2_MRM transitions of lipids.xlsx
- S3_Results of metabolic analysis.xlsx
- S4_Results of lipidomic analysis.xlsx
- Supplementary information.pdf
