# Supplementary material for: Metabolic and Lipidomic Assessment of Kidney Cells Exposed to Nephrotoxic Vancomycin Dosages
Source: Int J Mol Sci. 2021 Sep 18;22(18):10111. doi: 10.3390/ijms221810111 (PMC8466248; doi:10.3390/ijms221810111)
Supplement: Supplementary file 1 [file ijms-22-10111-s001.zip › S1_Results of statistical analyses.xlsx]

## Sheet: metabolomics imcd
	f.value	p.value	=-LOG10(p)	FDR	Tukey's HSD
D-Fructose	157	1.9021e-07	6.7208	7.9381e-06	IMCD_1MG-IMCD_025MG	IMCD_4MG-IMCD_025MG	IMCD_4MG-IMCD_1MG	IMCD_ctrl-IMCD_1MG	IMCD_ctrl-IMCD_4MG
L-Glutamine	147.88	2.4055e-07	6.6188	7.9381e-06	IMCD_4MG-IMCD_025MG	IMCD_4MG-IMCD_1MG	IMCD_ctrl-IMCD_4MG
D-Gluconic acid	129.15	4.088e-07	6.3885	8.9936e-06	IMCD_1MG-IMCD_025MG	IMCD_4MG-IMCD_025MG	IMCD_4MG-IMCD_1MG	IMCD_ctrl-IMCD_1MG	IMCD_ctrl-IMCD_4MG
L-Glutamic acid	101.98	1.0271e-06	5.9884	1.6948e-05	IMCD_4MG-IMCD_025MG	IMCD_ctrl-IMCD_025MG	IMCD_4MG-IMCD_1MG	IMCD_ctrl-IMCD_1MG	IMCD_ctrl-IMCD_4MG
Malic acid	73.744	3.5993e-06	5.4438	4.751e-05	IMCD_1MG-IMCD_025MG	IMCD_4MG-IMCD_025MG	IMCD_4MG-IMCD_1MG	IMCD_ctrl-IMCD_4MG
2-Methylbutyryl-L-carnitine	69.347	4.558e-06	5.3412	5.0138e-05	IMCD_4MG-IMCD_025MG	IMCD_4MG-IMCD_1MG	IMCD_ctrl-IMCD_4MG
Fragment of GlcNAc-1-P or UDP-GlcNAc	56.874	9.7227e-06	5.0122	9.1671e-05	IMCD_4MG-IMCD_025MG	IMCD_4MG-IMCD_1MG	IMCD_ctrl-IMCD_1MG	IMCD_ctrl-IMCD_4MG
Lactic acid	50.46	1.5305e-05	4.8152	0.00012626	IMCD_1MG-IMCD_025MG	IMCD_4MG-IMCD_025MG	IMCD_4MG-IMCD_1MG	IMCD_ctrl-IMCD_4MG
L-Tyrosine	46.075	2.156e-05	4.6663	0.00015811	IMCD_1MG-IMCD_025MG	IMCD_ctrl-IMCD_025MG	IMCD_4MG-IMCD_1MG	IMCD_ctrl-IMCD_1MG	IMCD_ctrl-IMCD_4MG
L-Valine	40.63	3.4527e-05	4.4618	0.0002163	IMCD_1MG-IMCD_025MG	IMCD_4MG-IMCD_1MG	IMCD_ctrl-IMCD_1MG
Putrescine	40.163	3.605e-05	4.4431	0.0002163	IMCD_4MG-IMCD_025MG	IMCD_4MG-IMCD_1MG	IMCD_ctrl-IMCD_4MG
Glycine	38.725	4.1288e-05	4.3842	0.0002223	IMCD_1MG-IMCD_025MG	IMCD_4MG-IMCD_025MG	IMCD_4MG-IMCD_1MG	IMCD_ctrl-IMCD_1MG	IMCD_ctrl-IMCD_4MG
Aminomalonic acid	38.118	4.3785e-05	4.3587	0.0002223	IMCD_1MG-IMCD_025MG	IMCD_4MG-IMCD_025MG	IMCD_4MG-IMCD_1MG	IMCD_ctrl-IMCD_4MG
L-Methionine	29.23	0.00011613	3.9351	0.00052438	IMCD_1MG-IMCD_025MG	IMCD_ctrl-IMCD_025MG	IMCD_ctrl-IMCD_1MG	IMCD_ctrl-IMCD_4MG
L-Threonine	29.022	0.00011918	3.9238	0.00052438	IMCD_1MG-IMCD_025MG	IMCD_4MG-IMCD_025MG	IMCD_ctrl-IMCD_1MG	IMCD_ctrl-IMCD_4MG
L-Lysine	25.585	0.00018782	3.7263	0.00077476	IMCD_4MG-IMCD_025MG	IMCD_4MG-IMCD_1MG	IMCD_ctrl-IMCD_4MG
3-Hydroxyisovaleryl-L-carnitine	22.152	0.00031355	3.5037	0.0012173	IMCD_4MG-IMCD_025MG	IMCD_4MG-IMCD_1MG	IMCD_ctrl-IMCD_4MG
AMP	20.968	0.00038038	3.4198	0.0013947	IMCD_1MG-IMCD_025MG	IMCD_4MG-IMCD_025MG	IMCD_4MG-IMCD_1MG	IMCD_ctrl-IMCD_4MG
L-Serine	18.174	0.0006249	3.2042	0.0021707	IMCD_1MG-IMCD_025MG	IMCD_4MG-IMCD_1MG	IMCD_ctrl-IMCD_1MG
myo-Inositol	17.06	0.00077603	3.1101	0.0024791	IMCD_4MG-IMCD_025MG	IMCD_ctrl-IMCD_4MG
L-Phenylalanine	16.978	0.0007888	3.103	0.0024791	IMCD_1MG-IMCD_025MG	IMCD_4MG-IMCD_1MG	IMCD_ctrl-IMCD_1MG
Hypotaurine	16.702	0.00083415	3.0788	0.0025024	IMCD_4MG-IMCD_025MG	IMCD_ctrl-IMCD_1MG	IMCD_ctrl-IMCD_4MG
L-Alanine	15.454	0.001084	2.965	0.0031107	IMCD_1MG-IMCD_025MG	IMCD_4MG-IMCD_025MG	IMCD_ctrl-IMCD_1MG	IMCD_ctrl-IMCD_4MG
D-Sorbitol	14.467	0.0013509	2.8694	0.003715	IMCD_1MG-IMCD_025MG	IMCD_4MG-IMCD_1MG	IMCD_ctrl-IMCD_4MG
Citric acid	14.116	0.0014653	2.8341	0.0038684	IMCD_1MG-IMCD_025MG	IMCD_4MG-IMCD_025MG	IMCD_ctrl-IMCD_4MG
D-Glucose-6-phosphate	11.379	0.0029442	2.531	0.0073198	IMCD_4MG-IMCD_025MG	IMCD_ctrl-IMCD_4MG
Glutathione	11.318	0.0029944	2.5237	0.0073198	IMCD_4MG-IMCD_025MG	IMCD_4MG-IMCD_1MG	IMCD_ctrl-IMCD_4MG
GSSG	10.779	0.0034918	2.4569	0.0082308	IMCD_4MG-IMCD_025MG	IMCD_4MG-IMCD_1MG	IMCD_ctrl-IMCD_4MG
D-Glucose	9.3183	0.0054672	2.2622	0.012443	IMCD_1MG-IMCD_025MG	IMCD_4MG-IMCD_025MG
meso-Erythritol	8.975	0.0061214	2.2132	0.013467	IMCD_4MG-IMCD_025MG	IMCD_ctrl-IMCD_4MG
Propionyl-L-carnitine	8.5812	0.0069968	2.1551	0.014896	IMCD_4MG-IMCD_025MG	IMCD_ctrl-IMCD_4MG
Glycolic acid	7.7472	0.0094321	2.0254	0.019454	IMCD_4MG-IMCD_1MG	IMCD_ctrl-IMCD_1MG
Acetyl-L-carnitine	7.0996	0.012089	1.9176	0.024177	IMCD_4MG-IMCD_025MG	IMCD_ctrl-IMCD_4MG
Phosphoric acid	6.9149	0.013013	1.8856	0.02526	IMCD_4MG-IMCD_1MG
Butyryl-L-carnitine	6.2419	0.017222	1.7639	0.032475	IMCD_1MG-IMCD_025MG

## Sheet: metabolomics mdck
	f.value	p.value	=-LOG10(p)	FDR	Tukey's HSD
Lactic acid	23.291	0.0002626	3.5807	0.017332	MDCK_4MG-MDCK_025MG	MDCK_4MG-MDCK_1MG	MDCK_ctrl-MDCK_4MG
Malic acid	17.773	0.00067473	3.1709	0.020892	MDCK_4MG-MDCK_025MG	MDCK_4MG-MDCK_1MG	MDCK_ctrl-MDCK_4MG
L-Phenylalanine	15.676	0.0010334	2.9857	0.020892	MDCK_1MG-MDCK_025MG	MDCK_4MG-MDCK_025MG	MDCK_ctrl-MDCK_025MG
D-Sorbitol	14.752	0.0012662	2.8975	0.020892	MDCK_4MG-MDCK_025MG	MDCK_4MG-MDCK_1MG	MDCK_ctrl-MDCK_4MG
L-Glutamine	12.516	0.0021709	2.6634	0.028481	MDCK_1MG-MDCK_025MG	MDCK_4MG-MDCK_025MG	MDCK_ctrl-MDCK_025MG
L-Tyrosine	11.206	0.0030905	2.51	0.028481	MDCK_1MG-MDCK_025MG	MDCK_4MG-MDCK_025MG
Fragment of GlcNAc-1-P or UDP-GlcNAc	10.76	0.0035113	2.4545	0.028481	MDCK_1MG-MDCK_025MG	MDCK_4MG-MDCK_025MG	MDCK_ctrl-MDCK_4MG
L-Threonine	10.757	0.0035138	2.4542	0.028481	MDCK_1MG-MDCK_025MG	MDCK_4MG-MDCK_025MG
L-Valine	10.418	0.0038838	2.4107	0.028481	MDCK_1MG-MDCK_025MG	MDCK_4MG-MDCK_025MG	MDCK_ctrl-MDCK_025MG
3-Phosphoglyceric acid	9.3681	0.0053796	2.2692	0.035506	MDCK_4MG-MDCK_1MG	MDCK_ctrl-MDCK_4MG
2-Methylbutyryl-L-carnitine	8.2789	0.007777	2.1092	0.046662	MDCK_1MG-MDCK_025MG	MDCK_4MG-MDCK_025MG

## Sheet: lipidomics imcd
	f.value	p.value	=-LOG10(p)	FDR	Tukey's HSD
Lac-cer(16:0)	103.72	9.6169e-07	6.017	5.7048e-05	IMCD_L_4mg-IMCD_L_025mg	IMCD_L_4mg-IMCD_L_1mg	IMCD_L_ctrl-IMCD_L_1mg	IMCD_L_ctrl-IMCD_L_4mg
PE(18:1/18:1)	94.899	1.3583e-06	5.867	5.7048e-05	IMCD_L_1mg-IMCD_L_025mg	IMCD_L_4mg-IMCD_L_025mg	IMCD_L_4mg-IMCD_L_1mg	IMCD_L_ctrl-IMCD_L_1mg	IMCD_L_ctrl-IMCD_L_4mg
Lac-cer(22:0)	58.379	8.8029e-06	5.0554	0.00024648	IMCD_L_4mg-IMCD_L_025mg	IMCD_L_4mg-IMCD_L_1mg	IMCD_L_ctrl-IMCD_L_4mg
Carnitine(18:0)	49.683	1.6229e-05	4.7897	0.0003408	IMCD_L_4mg-IMCD_L_025mg	IMCD_L_4mg-IMCD_L_1mg	IMCD_L_ctrl-IMCD_L_1mg	IMCD_L_ctrl-IMCD_L_4mg
PE(18:1/16:0)	42.657	2.8786e-05	4.5408	0.00048361	IMCD_L_4mg-IMCD_L_025mg	IMCD_L_4mg-IMCD_L_1mg	IMCD_L_ctrl-IMCD_L_1mg	IMCD_L_ctrl-IMCD_L_4mg
Carnitine(16:0)	32.526	7.863e-05	4.1044	0.0011008	IMCD_L_4mg-IMCD_L_025mg	IMCD_L_4mg-IMCD_L_1mg	IMCD_L_ctrl-IMCD_L_4mg
PE(18:1/18:0)	28.104	0.00013391	3.8732	0.0016069	IMCD_L_4mg-IMCD_L_025mg	IMCD_L_4mg-IMCD_L_1mg	IMCD_L_ctrl-IMCD_L_4mg
Lyso-PC (20:4)	24.664	0.00021414	3.6693	0.0022485	IMCD_L_1mg-IMCD_L_025mg	IMCD_L_4mg-IMCD_L_1mg	IMCD_L_ctrl-IMCD_L_1mg
Lac-cer(24:0)	17.43	0.0007212	3.1419	0.0067312	IMCD_L_4mg-IMCD_L_025mg	IMCD_L_4mg-IMCD_L_1mg	IMCD_L_ctrl-IMCD_L_4mg
Ceramide(24:0)	15.705	0.001027	2.9884	0.0086268	IMCD_L_4mg-IMCD_L_025mg	IMCD_L_4mg-IMCD_L_1mg	IMCD_L_ctrl-IMCD_L_4mg
Lyso-PC (18:1)	12.94	0.0019487	2.7103	0.012787	IMCD_L_1mg-IMCD_L_025mg	IMCD_L_4mg-IMCD_L_1mg	IMCD_L_ctrl-IMCD_L_1mg
TG(18:0/18:2/18:2)	12.879	0.0019789	2.7036	0.012787	IMCD_L_4mg-IMCD_L_025mg	IMCD_L_4mg-IMCD_L_1mg	IMCD_L_ctrl-IMCD_L_4mg
TG(18:1/18:1/18:2)	12.879	0.0019789	2.7036	0.012787	IMCD_L_4mg-IMCD_L_025mg	IMCD_L_4mg-IMCD_L_1mg	IMCD_L_ctrl-IMCD_L_4mg
Hex-ceramide(24:1)	12.281	0.0023076	2.6368	0.013712	IMCD_L_4mg-IMCD_L_025mg	IMCD_L_4mg-IMCD_L_1mg	IMCD_L_ctrl-IMCD_L_4mg
PE(20:4/16:0)	12.023	0.0024704	2.6072	0.013712	IMCD_L_4mg-IMCD_L_025mg	IMCD_L_ctrl-IMCD_L_1mg	IMCD_L_ctrl-IMCD_L_4mg
GB3_18:0	11.816	0.0026119	2.583	0.013712	IMCD_L_4mg-IMCD_L_025mg	IMCD_L_4mg-IMCD_L_1mg
TG(16/16/16)	10.593	0.0036872	2.4333	0.018219	IMCD_L_4mg-IMCD_L_1mg	IMCD_L_ctrl-IMCD_L_1mg
Hex-ceramide(18:0)	8.6536	0.0068247	2.1659	0.031849	IMCD_L_4mg-IMCD_L_025mg	IMCD_L_4mg-IMCD_L_1mg	IMCD_L_ctrl-IMCD_L_4mg
Hex-ceramide(16:0)	8.0762	0.0083615	2.0777	0.036967	IMCD_L_4mg-IMCD_L_025mg	IMCD_L_ctrl-IMCD_L_4mg
Hex-ceramide(20:0)	7.5723	0.010071	1.9969	0.042298	IMCD_L_4mg-IMCD_L_1mg	IMCD_L_ctrl-IMCD_L_4mg
GB3_16:0	7.1062	0.012057	1.9188	0.046243	IMCD_L_ctrl-IMCD_L_1mg	IMCD_L_ctrl-IMCD_L_4mg
Ceramide(20:0)	7.0948	0.012111	1.9168	0.046243	IMCD_L_4mg-IMCD_L_025mg	IMCD_L_4mg-IMCD_L_1mg
