# Supplementary material for: Metabolic and Lipidomic Assessment of Kidney Cells Exposed to Nephrotoxic Vancomycin Dosages
Source: Int J Mol Sci. 2021 Sep 18;22(18):10111. doi: 10.3390/ijms221810111 (PMC8466248; doi:10.3390/ijms221810111)
Supplement: Supplementary file 1 [file ijms-22-10111-s001.zip › S2_MRM transitions of lipids.xlsx]

## Sheet: Sheet1
Compound Group	Compound Name	Precursor Ion	MS1 Res	Product Ion	MS2 Res	Ret Time (min)	Fragmentor	Collision Energy	Cell Accelerator Voltage	Polarity
Acylcarnitine	Carnitine(16:0)	400.3	Unit	60	Unit	1.9	135	40	4	Positive
Acylcarnitine	Carnitine(16:0)	400.3	Unit	85	Unit	1.9	135	20	4	Positive
Acylcarnitine	Carnitine(18:0)	428.3	Unit	85	Unit	2.8	135	20	4	Positive
Acylcarnitine	Carnitine(18:0)	428.3	Unit	60	Unit	2.8	135	40	4	Positive
Acylcarnitine	Carnitine(18:1)	426.3	Unit	85	Unit	2	135	20	4	Positive
Acylcarnitine	Carnitine(18:1)	426.3	Unit	60	Unit	2	135	40	4	Positive
Acylcarnitine	Carnitine(20:4)	448.4	Unit	85	Unit	1.5	135	20	4	Positive
Acylcarnitine	Carnitine(20:4)	448.4	Unit	60	Unit	1.5	135	40	4	Positive
Ceramide	Ceramide(16:0)	538.5	Unit	264.3	Unit	10.8	135	30	4	Positive
Ceramide	Ceramide(16:0)	538.5	Unit	520.5	Unit	10.8	135	10	4	Positive
Ceramide	Ceramide(18:0)	566.5	Unit	548.5	Unit	12.2	135	10	4	Positive
Ceramide	Ceramide(18:0)	566.5	Unit	264.3	Unit	12.2	135	30	4	Positive
Ceramide	Ceramide(20:0)	594.5	Unit	576.5	Unit	13.4	135	10	4	Positive
Ceramide	Ceramide(20:0)	594.5	Unit	264.3	Unit	13.4	135	30	4	Positive
Ceramide	Ceramide(24:0)	650.7	Unit	632.6	Unit	15.8	135	10	4	Positive
Ceramide	Ceramide(24:0)	650.7	Unit	264.3	Unit	15.8	135	30	4	Positive
Ceramide	Ceramide(24:1)	648.7	Unit	630.6	Unit	14.4	135	10	4	Positive
Ceramide	Ceramide(24:1)	648.7	Unit	264.3	Unit	14.4	135	30	4	Positive
Cerebrosides	Hex-ceramide(16:0)	700.6	Unit	264.3	Unit	9.3	135	40	4	Positive
Cerebrosides	Hex-ceramide(16:0)	700.6	Unit	520.6	Unit	9.3	135	20	4	Positive
Cerebrosides	Hex-ceramide(18:0)	728.6	Unit	548.6	Unit	11.28	135	20	4	Positive
Cerebrosides	Hex-ceramide(18:0)	728.6	Unit	264.3	Unit	11.28	135	40	4	Positive
Cerebrosides	Hex-ceramide(20:0)	756.6	Unit	576.6	Unit	12.58	135	20	4	Positive
Cerebrosides	Hex-ceramide(20:0)	756.6	Unit	264.3	Unit	12.58	135	40	4	Positive
Cerebrosides	Hex-ceramide(22:0)	784.6	Unit	604.6	Unit	13.84	135	20	4	Positive
Cerebrosides	Hex-ceramide(22:0)	784.6	Unit	264.3	Unit	13.84	135	40	4	Positive
Cerebrosides	Hex-ceramide(22:1)	782.6	Unit	602.6	Unit	12.45	135	20	4	Positive
Cerebrosides	Hex-ceramide(22:1)	782.6	Unit	264.3	Unit	12.45	135	40	4	Positive
Cerebrosides	Hex-ceramide(24:0)	812.6	Unit	632.6	Unit	15	135	20	4	Positive
Cerebrosides	Hex-ceramide(24:0)	812.6	Unit	264.3	Unit	15	135	40	4	Positive
Cerebrosides	Hex-ceramide(24:1)	810.6	Unit	630.6	Unit	13.7	135	20	4	Positive
Cerebrosides	Hex-ceramide(24:1)	810.6	Unit	264.3	Unit	13.7	135	40	4	Positive
Cerebrosides	Hex-ceramide(26:1)	838.6	Unit	658.6	Unit	14.8	135	20	4	Positive
Cerebrosides	Hex-ceramide(26:1)	838.6	Unit	264.3	Unit	14.8	135	40	4	Positive
DHCeramide	DHCeramide(16:0)	540.5	Unit	522.5	Unit	11.2	135	10	4	Positive
DHCeramide	DHCeramide(16:0)	540.5	Unit	266.3	Unit	11.2	135	30	4	Positive
DHCeramide	DHCeramide(18:0)	568.5	Unit	550.5	Unit	12.6	135	10	4	Positive
DHCeramide	DHCeramide(18:0)	568.5	Unit	266.3	Unit	12.6	135	30	4	Positive
DHCeramide	DHCeramide(20:0)	596.5	Unit	576.5	Unit	13.9	135	10	4	Positive
DHCeramide	DHCeramide(20:0)	596.5	Unit	266.3	Unit	13.9	135	30	4	Positive
DHCeramide	DHCeramide(24:0)	652.7	Unit	634.6	Unit	16.2	135	10	4	Positive
DHCeramide	DHCeramide(24:0)	652.7	Unit	266.3	Unit	16.2	135	30	4	Positive
DHCeramide	DHCeramide(24:1)	650.7	Unit	632.6	Unit	14.8	135	10	4	Positive
DHCeramide	DHCeramide(24:1)	650.7	Unit	266.3	Unit	14.8	135	30	4	Positive
FFA	FFA(16:0)	255.1	Unit	255.1	Unit	4.5	135	0	4	Negative
FFA	FFA(17:0)	269.1	Unit	269.1	Unit	5.4	135	0	4	Negative
FFA	FFA(18:0)	283.1	Unit	283.1	Unit	6.1	135	0	4	Negative
FFA	FFA(18:1)	281.1	Unit	281.1	Unit	4.6	135	0	4	Negative
GB3	GB3_16:0	1024.7	Unit	264.269	Unit	9.3	135	50	4	Positive
GB3	GB3_16:0	1024.7	Unit	844.7	Unit	9.3	135	20	4	Positive
GB3	GB3_16:0-OH	1040.7	Unit	860.7	Unit	9	135	20	4	Positive
GB3	GB3_16:0-OH	1040.7	Unit	264.269	Unit	9	135	50	4	Positive
GB3	GB3_18:0	1052.7	Unit	872.7	Unit	10.6	135	20	4	Positive
GB3	GB3_18:0	1052.7	Unit	264.269	Unit	10.6	135	50	4	Positive
GB3	GB3_18:1	1050.7	Unit	870.7	Unit	9.3	135	20	4	Positive
GB3	GB3_18:1	1050.7	Unit	264.269	Unit	9.3	135	50	4	Positive
GB3	GB3_20:0	1080.7	Unit	900.7	Unit	11.85	135	20	4	Positive
GB3	GB3_20:0	1080.7	Unit	264.269	Unit	11.85	135	50	4	Positive
GB3	GB3_20:1	1078.7	Unit	898.7	Unit	10.6	135	20	4	Positive
GB3	GB3_20:1	1078.7	Unit	264.269	Unit	10.6	135	50	4	Positive
GB3	GB3_22:0	1108.7	Unit	928.7	Unit	13.08	135	20	4	Positive
GB3	GB3_22:0	1108.7	Unit	264.269	Unit	13.08	135	50	4	Positive
GB3	GB3_22:0-OH	1124.7	Unit	944.7	Unit	12.8	135	20	4	Positive
GB3	GB3_22:0-OH	1124.7	Unit	264.269	Unit	12.8	135	50	4	Positive
GB3	GB3_22:1	1106.7	Unit	926.7	Unit	11.8	135	20	4	Positive
GB3	GB3_22:1	1106.7	Unit	264.269	Unit	11.8	135	50	4	Positive
GB3	GB3_24:0	1136.7	Unit	956.7	Unit	14.25	135	20	4	Positive
GB3	GB3_24:0	1136.7	Unit	264.269	Unit	14.25	135	50	4	Positive
GB3	GB3_24:0-OH	1152.8	Unit	972.8	Unit	14	135	20	4	Positive
GB3	GB3_24:0-OH	1152.8	Unit	264.269	Unit	14	135	50	4	Positive
GB3	GB3_24:1	1134.8	Unit	954.7	Unit	12.9	135	20	4	Positive
GB3	GB3_24:1	1134.8	Unit	264.269	Unit	12.9	135	50	4	Positive
GB3	GB3_24:1-OH	1150.8	Unit	970.8	Unit	12.66	135	20	4	Positive
GB3	GB3_24:1-OH	1150.8	Unit	264.269	Unit	12.66	135	50	4	Positive
GB3	GB3_24:2-OH	1148.7	Unit	968.8	Unit	11.55	135	20	4	Positive
GB3	GB3_24:2-OH	1148.7	Unit	264.269	Unit	11.55	135	50	4	Positive
Lactosylceramides	Lac-cer(16:0)	862.7	Unit	520.7	Unit	9.5	135	20	4	Positive
Lactosylceramides	Lac-cer(16:0)	862.7	Unit	264.3	Unit	9.5	135	40	4	Positive
Lactosylceramides	Lac-cer(18:0)	890.7	Unit	548.7	Unit	10.8	135	20	4	Positive
Lactosylceramides	Lac-cer(18:0)	890.7	Unit	264.3	Unit	10.8	135	40	4	Positive
Lactosylceramides	Lac-cer(20:0)	918.7	Unit	576.7	Unit	12.1	135	20	4	Positive
Lactosylceramides	Lac-cer(20:0)	918.7	Unit	264.3	Unit	12.1	135	40	4	Positive
Lactosylceramides	Lac-cer(22:0)	946.7	Unit	604.7	Unit	13.3	135	20	4	Positive
Lactosylceramides	Lac-cer(22:0)	946.7	Unit	264.3	Unit	13.3	135	40	4	Positive
Lactosylceramides	Lac-cer(24:0)	974.7	Unit	632.7	Unit	15	135	20	4	Positive
Lactosylceramides	Lac-cer(24:0)	974.7	Unit	264.3	Unit	15	135	40	4	Positive
Lactosylceramides	Lac-cer(24:1)	972.7	Unit	630.7	Unit	13.5	135	20	4	Positive
Lactosylceramides	Lac-cer(24:1)	972.7	Unit	264.3	Unit	13.5	135	40	4	Positive
Lyso-PC	Lyso-PC (14:0)	468.3	Unit	104	Unit	3	80	30	3	Positive
Lyso-PC	Lyso-PC (14:0)	468.3	Unit	184	Unit	3	80	20	3	Positive
Lyso-PC	Lyso-PC (16:0)	496.3	Unit	184	Unit	3	80	20	3	Positive
Lyso-PC	Lyso-PC (16:0)	496.3	Unit	104	Unit	3	80	30	3	Positive
Lyso-PC	Lyso-PC (16:1)	494.3	Unit	184	Unit	3	80	20	3	Positive
Lyso-PC	Lyso-PC (16:1)	494.3	Unit	104	Unit	3	80	30	3	Positive
Lyso-PC	Lyso-PC (18:0)	524.3	Unit	184	Unit	3	80	20	3	Positive
Lyso-PC	Lyso-PC (18:0)	524.3	Unit	104	Unit	3	80	30	3	Positive
Lyso-PC	Lyso-PC (18:1)	522.3	Unit	184	Unit	3	80	20	3	Positive
Lyso-PC	Lyso-PC (18:1)	522.3	Unit	104	Unit	3	80	30	3	Positive
Lyso-PC	Lyso-PC (18:2)	520.3	Unit	184	Unit	3	80	20	3	Positive
Lyso-PC	Lyso-PC (18:2)	520.3	Unit	104	Unit	3	80	30	3	Positive
Lyso-PC	Lyso-PC (18:3)	518.3	Unit	184	Unit	3	80	20	3	Positive
Lyso-PC	Lyso-PC (18:3)	518.3	Unit	104	Unit	3	80	30	3	Positive
Lyso-PC	Lyso-PC (20:0)	552.3	Unit	184	Unit	3	80	20	3	Positive
Lyso-PC	Lyso-PC (20:0)	552.3	Unit	104	Unit	3	80	30	3	Positive
Lyso-PC	Lyso-PC (20:1)	550.3	Unit	184	Unit	3	80	20	3	Positive
Lyso-PC	Lyso-PC (20:1)	550.3	Unit	104	Unit	3	80	30	3	Positive
Lyso-PC	Lyso-PC (20:2)	548.3	Unit	184	Unit	3	80	20	3	Positive
Lyso-PC	Lyso-PC (20:2)	548.3	Unit	104	Unit	3	80	30	3	Positive
Lyso-PC	Lyso-PC (20:3)	546.3	Unit	184	Unit	3	80	20	3	Positive
Lyso-PC	Lyso-PC (20:3)	546.3	Unit	104	Unit	3	80	30	3	Positive
Lyso-PC	Lyso-PC (20:4)	544.3	Unit	184	Unit	3	80	20	3	Positive
Lyso-PC	Lyso-PC (20:4)	544.3	Unit	104	Unit	3	80	30	3	Positive
Lyso-PC	Lyso-PC (20:5)	542.3	Unit	184	Unit	3	80	20	3	Positive
Lyso-PC	Lyso-PC (20:5)	542.3	Unit	104	Unit	3	80	30	3	Positive
Lyso-PC	Lyso-PC (22:5)	570.3	Unit	184	Unit	3	80	20	3	Positive
Lyso-PC	Lyso-PC (22:5)	570.3	Unit	104	Unit	3	80	30	3	Positive
Lyso-PC	Lyso-PC (22:6)	568.3	Unit	184	Unit	3	80	20	3	Positive
Lyso-PC	Lyso-PC (22:6)	568.3	Unit	104	Unit	3	80	30	3	Positive
LysoPE	LysoPE(16:0)	452.3	Unit	255.2	Unit	2.3	135	20	4	Negative
LysoPE	LysoPE(16:1)	450.3	Unit	253.2	Unit	1.7	135	20	4	Negative
LysoPE	LysoPE(18:0)	480.4	Unit	283.2	Unit	3.45	135	20	4	Negative
LysoPE	LysoPE(18:1)	478.4	Unit	281.2	Unit	2.4	135	20	4	Negative
LysoPE	LysoPE(18:2)	476.4	Unit	279.2	Unit	1.7	135	20	4	Negative
LysoPE	LysoPE(18:3)	474.4	Unit	277.2	Unit	1.4	135	20	4	Negative
LysoPS	LysoPS(16:0)	496.4	Unit	255.2	Unit	1.9	135	20	4	Negative
LysoPS	LysoPS(18:0)	524.4	Unit	283.2	Unit	2.8	135	20	4	Negative
LysoPS	LysoPS(18:1)	522.4	Unit	281.2	Unit	2	135	20	4	Negative
PC	PC(18:1(9Z)/16:0)	804.6	Unit	281.2	Unit	10.8	135	40	4	Negative
PC	PC(18:1(9Z)/16:0)	804.6	Unit	255.2	Unit	10.8	135	40	4	Negative
PC	PC(18:1(9Z)/16:0)	804.6	Unit	744.5	Unit	10.8	135	30	4	Negative
PC	PC(18:1(9Z)/18:0)	832.6	Unit	772.4	Unit	12.1	135	30	4	Negative
PC	PC(18:1(9Z)/18:0)	832.6	Unit	283.2	Unit	12.1	135	40	4	Negative
PC	PC(18:1(9Z)/18:0)	832.6	Unit	281.2	Unit	12.1	135	40	4	Negative
PC	PC(18:2(9Z)/18:0)	830.6	Unit	770.5	Unit	11	135	30	4	Negative
PC	PC(18:2(9Z)/18:0)	830.6	Unit	283.2	Unit	11	135	40	4	Negative
PC	PC(18:2(9Z)/18:0)	830.6	Unit	279.2	Unit	11	135	40	4	Negative
PC	PC(18:2/16:0)	802.4	Unit	742.5	Unit	9.8	135	30	4	Negative
PC	PC(18:2/16:0)	802.4	Unit	279.2	Unit	9.8	135	40	4	Negative
PC	PC(18:2/16:0)	802.4	Unit	255.2	Unit	9.8	135	40	4	Negative
PE	PE(18:1/16:0)	716.5	Unit	255.1	Unit	11.1	135	30	4	Negative
PE	PE(18:1/16:0)	716.5	Unit	281.2	Unit	11.1	135	30	4	Negative
PE	PE(18:1/18:0)	744.6	Unit	283.2	Unit	12.4	135	30	4	Negative
PE	PE(18:1/18:0)	744.6	Unit	281.2	Unit	12.4	135	30	4	Negative
PE	PE(18:1/18:1)	742.6	Unit	281.2	Unit	11.2	135	30	4	Negative
PE	PE(18:2/16:0)	714.5	Unit	279.2	Unit	10.1	135	30	4	Negative
PE	PE(18:2/16:0)	714.5	Unit	255.2	Unit	10.1	135	30	4	Negative
PE	PE(18:2/18:0)	742.6	Unit	283.2	Unit	11.4	135	30	4	Negative
PE	PE(18:2/18:0)	742.6	Unit	279.2	Unit	11.4	135	30	4	Negative
PE	PE(18:2/18:1)	740.5	Unit	281.2	Unit	10.1	135	30	4	Negative
PE	PE(18:2/18:1)	740.5	Unit	279.2	Unit	10.1	135	30	4	Negative
PE	PE(18:2/18:2)	738.5	Unit	279.2	Unit	9.1	135	30	4	Negative
PE	PE(20:2/16:0)	742.6	Unit	307.2	Unit	11.25	135	30	4	Negative
PE	PE(20:2/16:0)	742.6	Unit	255.1	Unit	11.25	135	30	4	Negative
PE	PE(20:3/16:0)	740.5	Unit	305.2	Unit	15	135	30	4	Negative
PE	PE(20:3/16:0)	740.5	Unit	255.1	Unit	15	135	30	4	Negative
PE	PE(20:3/18:1)	766.5	Unit	305.2	Unit	15	135	30	4	Negative
PE	PE(20:3/18:1)	766.5	Unit	281.2	Unit	15	135	30	4	Negative
PE	PE(20:4/16:0)	738.5	Unit	303.2	Unit	9.8	135	30	4	Negative
PE	PE(20:4/16:0)	738.5	Unit	255.1	Unit	9.8	135	30	4	Negative
PE	PE(20:4/18:0)	766.5	Unit	303.2	Unit	11.1	135	30	4	Negative
PE	PE(20:4/18:0)	766.5	Unit	283.2	Unit	11.1	135	30	4	Negative
PE	PE(20:4/18:2)	762.5	Unit	303.2	Unit	8.9	135	30	4	Negative
PE	PE(20:4/18:2)	762.5	Unit	279.2	Unit	8.9	135	30	4	Negative
PE	PE(20:5/18:1)	762.5	Unit	301.2	Unit	8.1	135	30	4	Negative
PE	PE(20:5/18:1)	762.5	Unit	281.2	Unit	8.1	135	30	4	Negative
PG	PG(18:1/18:1)	773.6	Unit	153.1	Unit	8.4	135	30	4	Negative
PG	PG(18:1/18:1)	773.6	Unit	281.2	Unit	8.4	135	30	4	Negative
PG	PG(18:2/18:1)	771.5	Unit	281.2	Unit	7.6	135	30	4	Negative
PG	PG(18:2/18:1)	771.5	Unit	279.2	Unit	7.6	135	30	4	Negative
PI	PI(18:2/16:0)	833.5	Unit	279.2	Unit	8.9	135	30	4	Negative
PI	PI(18:2/16:0)	833.5	Unit	255.2	Unit	8.9	135	30	4	Negative
PI	PI(18:2/16:0)	833.5	Unit	153.1	Unit	8.9	135	30	4	Negative
PI	PI(18:2/18:0)	861.5	Unit	283.2	Unit	10.1	135	30	4	Negative
PI	PI(18:2/18:0)	861.5	Unit	279.2	Unit	10.1	135	30	4	Negative
PI	PI(18:2/18:0)	861.5	Unit	153.1	Unit	10.1	135	30	4	Negative
PI	PI(20:4/16:0)	857.5	Unit	303.2	Unit	8.7	135	30	4	Negative
PI	PI(20:4/16:0)	857.5	Unit	255.2	Unit	8.7	135	30	4	Negative
PI	PI(20:4/16:0)	857.5	Unit	153.1	Unit	8.7	135	30	4	Negative
PI	PI(20:4/18:0)	885.5	Unit	303.2	Unit	9.9	135	30	4	Negative
PI	PI(20:4/18:0)	885.5	Unit	283.2	Unit	9.9	135	30	4	Negative
PI	PI(20:4/18:0)	885.5	Unit	153.1	Unit	9.9	135	30	4	Negative
PS	PS(18:1/18:0)	788.6	Unit	281.2	Unit	15	135	30	4	Negative
PS	PS(18:1/18:0)	788.6	Unit	153.1	Unit	15	135	30	4	Negative
PS	PS(18:1/18:0)	788.6	Unit	283.2	Unit	15	135	30	4	Negative
PS	PS(18:2/18:0)	786.6	Unit	283.2	Unit	15	135	30	4	Negative
PS	PS(18:2/18:0)	786.6	Unit	279.2	Unit	15	135	30	4	Negative
PS	PS(18:2/18:0)	786.6	Unit	153.1	Unit	15	135	30	4	Negative
PS	PS(20:4/16:0)	782.5	Unit	303.2	Unit	15	135	30	4	Negative
PS	PS(20:4/16:0)	782.5	Unit	255.1	Unit	15	135	30	4	Negative
PS	PS(20:4/16:0)	782.5	Unit	153.1	Unit	15	135	30	4	Negative
PS	PS(20:4/18:0)	810.6	Unit	303.2	Unit	15	135	30	4	Negative
PS	PS(20:4/18:0)	810.6	Unit	283.1	Unit	15	135	30	4	Negative
PS	PS(20:4/18:0)	810.6	Unit	153.1	Unit	15	135	30	4	Negative
Sphingomyelin	SM(16:0)	703.6	Unit	184.1	Unit	9.5	135	30	4	Positive
Sphingomyelin	SM(18:0)	731.6	Unit	184.1	Unit	10.8	135	30	4	Positive
Sphingomyelin	SM(18:1)	729.6	Unit	184.1	Unit	9.6	135	30	4	Positive
Sphingomyelin	SM(20:0)	759.6	Unit	184.1	Unit	12.1	135	30	4	Positive
Sphingomyelin	SM(20:1)	757.6	Unit	184.1	Unit	10.8	135	30	4	Positive
Sphingomyelin	SM(22:0)	787.6	Unit	184.1	Unit	13.4	135	30	4	Positive
Sphingomyelin	SM(22:1)	785.6	Unit	184.1	Unit	12.05	135	30	4	Positive
Sphingomyelin	SM(24:0)	815.6	Unit	184.1	Unit	14.6	135	30	4	Positive
Sphingomyelin	SM(24:1)	813.6	Unit	184.1	Unit	13.2	135	30	4	Positive
Sterol	Cholesterol	369.3	Unit	369.3	Unit	8.9	135	0	4	Positive
TG	TG(16/16/16)	824.8	Unit	295.3	Unit	20	135	40	4	Positive
TG	TG(16/16/16)	824.8	Unit	551.5	Unit	20	135	20	4	Positive
TG	TG(16/16/18)	852.8	Unit	579.5	Unit	20	135	20	4	Positive
TG	TG(16/16/18)	852.8	Unit	551.5	Unit	20	135	20	4	Positive
TG	TG(16/16/18:1)	850.8	Unit	577.6	Unit	20	135	20	4	Positive
TG	TG(16/16/18:1)	850.8	Unit	551.6	Unit	20	135	20	4	Positive
TG	TG(16/16/18:2)	848.8	Unit	575.6	Unit	20	135	20	4	Positive
TG	TG(16/16/18:2)	848.8	Unit	551.6	Unit	20	135	20	4	Positive
TG	TG(16/16/18:3)	846.8	Unit	573.6	Unit	20	135	20	4	Positive
TG	TG(16/16/18:3)	846.8	Unit	551.6	Unit	20	135	20	4	Positive
TG	TG(16/18/18)	880.8	Unit	607.6	Unit	20	135	20	4	Positive
TG	TG(16/18/18)	880.8	Unit	579.5	Unit	20	135	20	4	Positive
TG	TG(16/18/18:1)	878.8	Unit	605.6	Unit	20	135	20	4	Positive
TG	TG(16/18/18:1)	878.8	Unit	579.6	Unit	20	135	20	4	Positive
TG	TG(16/18/18:2)	876.8	Unit	603.6	Unit	20	135	20	4	Positive
TG	TG(16/18/18:2)	876.8	Unit	579.6	Unit	20	135	20	4	Positive
TG	TG(16/18/18:3)	874.8	Unit	601.6	Unit	20	135	20	4	Positive
TG	TG(16/18/18:3)	874.8	Unit	579.6	Unit	20	135	20	4	Positive
TG	TG(16/18:1/18:1)	876.8	Unit	603.6	Unit	20	135	20	4	Positive
TG	TG(16/18:1/18:1)	876.8	Unit	577.6	Unit	20	135	20	4	Positive
TG	TG(16/18:1/18:2)	874.8	Unit	601.6	Unit	20	135	20	4	Positive
TG	TG(16/18:1/18:2)	874.8	Unit	577.6	Unit	20	135	20	4	Positive
TG	TG(18/18/18)	908.8	Unit	607.6	Unit	20	135	20	4	Positive
TG	TG(18/18/18)	908.8	Unit	323.3	Unit	20	135	40	4	Positive
TG	TG(18/18/18:1)	906.8	Unit	607.6	Unit	20	135	20	4	Positive
TG	TG(18/18/18:1)	906.8	Unit	605.6	Unit	20	135	20	4	Positive
TG	TG(18/18/18:2)	904.8	Unit	607.6	Unit	20	135	20	4	Positive
TG	TG(18/18/18:2)	904.8	Unit	603.6	Unit	20	135	20	4	Positive
TG	TG(18/18/18:3)	902.8	Unit	607.6	Unit	20	135	20	4	Positive
TG	TG(18/18/18:3)	902.8	Unit	601.6	Unit	20	135	20	4	Positive
TG	TG(18/18:1/18:1)	904.8	Unit	605.6	Unit	20	135	20	4	Positive
TG	TG(18/18:1/18:1)	904.8	Unit	603.6	Unit	20	135	20	4	Positive
TG	TG(18/18:1/18:2)	902.8	Unit	605.6	Unit	20	135	20	4	Positive
TG	TG(18/18:1/18:2)	902.8	Unit	603.6	Unit	20	135	20	4	Positive
TG	TG(18:0/18:2/18:2)	900.8	Unit	603.6	Unit	20	135	20	4	Positive
TG	TG(18:0/18:2/18:2)	900.8	Unit	599.3	Unit	20	135	20	4	Positive
TG	TG(18:1/18:1/18:1)	902.8	Unit	603.6	Unit	20	135	20	4	Positive
TG	TG(18:1/18:1/18:1)	902.8	Unit	321.3	Unit	20	135	40	4	Positive
TG	TG(18:1/18:1/18:2)	900.8	Unit	603.6	Unit	20	135	20	4	Positive
TG	TG(18:1/18:1/18:2)	900.8	Unit	601.6	Unit	20	135	20	4	Positive
TG	TG(18:1/18:2/18:2)	898.8	Unit	601.6	Unit	20	135	20	4	Positive
TG	TG(18:1/18:2/18:2)	898.8	Unit	599.3	Unit	20	135	20	4	Positive
TG	TG(18:2/18:2/18:2)	896.8	Unit	599.3	Unit	20	135	20	4	Positive
