# Supplementary material for: Metabolic and Lipidomic Assessment of Kidney Cells Exposed to Nephrotoxic Vancomycin Dosages
Source: Int J Mol Sci. 2021 Sep 18;22(18):10111. doi: 10.3390/ijms221810111 (PMC8466248; doi:10.3390/ijms221810111)
Supplement: Supplementary file 1 [file ijms-22-10111-s001.zip › S3_Results of metabolic analysis.xlsx]

## Sheet: Sheet1
Sample	2-Hydroxyglutyric acid	3-Hydroxyisovaleric acid	2-Oxoglutaric acid	3-Phosphoglyceric acid	4-Aminobutanoic acid	4-Hydroxybutanoic acid	5'-deoxy-5'-(methylthio)adenosine	Adenine	Adenosine	Aminomalonic acid	AMP	Benzylalcohol	beta-Alanine	Capric acid	Caprylic acid	Carbamoyl P	Citric acid	Creatin/Creatinine	Cystathionine	Cysteinylglycine	D-Fructose	D-Gluconic acid	D-Glucose	D-Glucose-6-phosphate	D-Sorbitol	E-4-Hydroxy-L-proline	Erythronic acid	Ethanolamine phosphate	Fragment of GlcNAc-1-P or UDP-GlcNAc	Fragment of UDP glucuronic acid	Glycerol	Glycerol-2-phosphate	Glycerol-3-phosphate	Glycine	Glycolic acid	Guanine	Hypotaurine	L-5-Oxoproline	Lactic acid	L-Alanine	L-Asparagine	L-Aspartic acid	L-Cysteine	L-Glutamic acid	L-Glutamine	L-Isoleucine	L-Leucine	L-Lysine	L-Methionine
IMCD_025MG_1	0.000410517	NA	0.000681523	0.000268186	0.00182761	NA	NA	0.00054466	NA	0.00136476	0.000634659	5.32379e-05	0.00438423	0.000190574	NA	0.000218544	0.00783794	4.88256e-05	0.000395367	NA	0.0135242	0.00066907	0.128715	0.00067348	0.128062	0.00110849	0.00028681	NA	0.0059844	NA	0.0105747	NA	0.0147852	0.077221	0.000151921	4.79588e-05	0.00667408	NA	0.030237	0.00939588	NA	0.0117238	NA	0.0155995	NA	0.000792118	0.00102662	0.00201969	0.000446136
IMCD_025MG_2	0.000512713	NA	0.000818093	0.00024357	0.00184128	7.63064e-05	NA	0.000591052	NA	0.00147127	0.00066781	6.35331e-05	0.00606435	0.000184016	0.000142096	0.0002593	0.0079712	6.8878e-05	0.000460175	NA	0.0133635	0.000761812	0.12926	0.00079516	0.122193	0.000962691	0.00026971	NA	0.00612973	0.000154553	0.00924409	NA	0.015017	0.0773231	0.000146156	NA	0.00693497	8.35002e-05	0.0341297	0.0114233	NA	0.00691289	NA	0.0153616	NA	0.000869251	0.00104783	0.00201643	0.00038204
IMCD_025MG_3	NA	NA	NA	0.000229708	0.00173154	NA	NA	0.000543438	NA	0.00146472	0.00069043	NA	0.0056793	0.000170569	NA	0.000359614	0.00783542	8.93734e-05	0.00045762	NA	0.0139269	0.000799307	0.119208	0.000663219	0.128624	0.000964517	0.00037687	NA	0.00636272	NA	0.00929719	NA	0.0128022	0.0706265	0.000104178	NA	0.00694033	NA	0.0285719	0.0111429	NA	0.0105076	NA	0.0146058	NA	0.00090918	0.000828604	0.00174814	0.000403394
IMCD_1MG_1	NA	NA	NA	0.000173634	0.00162109	NA	NA	0.000489745	NA	0.00127065	0.000806049	NA	0.00413985	0.000232087	NA	0.000276722	0.00848251	0.000122189	0.000863331	NA	0.0109157	0.000468259	0.0977582	0.00110853	0.119992	0.00191801	0.000321017	0.000111859	0.00567344	NA	0.0147516	NA	0.016974	0.0847046	6.55129e-05	5.36152e-05	0.00618004	NA	0.037771	0.0165464	NA	0.00816025	NA	0.0159596	NA	0.000763166	0.000994397	0.00201995	0.000474625
IMCD_1MG_2	NA	NA	0.00094116	0.000273977	0.0016686	9.64892e-05	NA	0.000640108	NA	0.00122512	0.000789947	NA	0.00624919	0.000111087	NA	0.000429034	0.00934058	0.0001392	0.00178697	NA	0.0114476	0.000554077	0.0933685	0.00143114	0.116089	0.00119233	0.000483295	NA	0.00611414	0.000117587	0.0164815	NA	0.0158703	0.0887414	4.98448e-05	NA	0.00663372	NA	0.0379105	0.0167765	NA	0.00740381	NA	0.0157608	NA	0.00079007	0.000956414	0.00196523	0.000494092
IMCD_1MG_3	NA	NA	0.000905241	0.000253148	0.00178971	NA	NA	0.000522109	NA	0.00122399	0.000937733	NA	0.00450866	0.000174605	NA	0.000170947	0.00916502	0.000195997	0.000547646	NA	0.0107579	0.000483147	0.103876	0.00100901	0.116178	0.00165233	0.00032391	NA	0.00567989	0.000167333	0.00949661	NA	0.015391	0.0906336	5.5941e-05	NA	0.00642002	NA	0.0388113	0.0192623	NA	0.00851593	NA	0.0165129	NA	0.00067561	0.000950549	0.00216307	0.000483882
IMCD_4MG_1	0.000698743	NA	0.00110245	0.000283782	0.00169824	NA	NA	0.000526157	NA	0.000832996	0.0010994	NA	0.00464481	0.00016841	NA	0.000168828	0.00906558	0.000400856	NA	NA	0.00731107	NA	0.0931432	0.00170594	0.132226	0.0024658	0.0001862	NA	0.00453719	NA	0.0119253	NA	0.0150367	0.0645867	9.63619e-05	NA	0.00602691	NA	0.0478436	0.0258439	NA	0.0103455	NA	0.0200254	0.00114687	0.00069064	0.000857363	0.00137003	0.000432948
IMCD_4MG_2	NA	NA	NA	0.000291714	0.00154398	0.00033186	NA	0.000715785	NA	0.000919491	0.000985961	9.84624e-05	0.00579789	0.000170655	NA	0.000304591	0.00995259	0.000371911	0.000223792	NA	0.0076123	NA	0.102357	0.00152364	0.131197	0.00235567	0.000410309	NA	0.00479575	0.00032665	0.0108658	NA	0.0154327	0.0625991	0.000189364	6.00614e-05	0.00609787	NA	0.0523082	0.0178533	NA	0.00992175	NA	0.0201475	0.00145343	0.000890667	0.000989781	0.00136332	0.000472126
IMCD_4MG_3	NA	NA	0.00111067	0.000236782	0.00174423	0.00022372	NA	0.000637004	NA	0.000856063	0.00102056	9.25249e-05	0.00397798	0.000221475	NA	0.000244673	0.00997644	0.00048824	0.00022345	NA	0.00740171	NA	0.0982948	0.00120681	0.129562	0.00235525	0.0002953	NA	0.00476158	0.000255721	0.00972768	NA	0.0163918	0.0623323	0.000158286	NA	0.00613805	9.99586e-05	0.0544681	0.0190694	NA	0.00979796	NA	0.0190951	0.00120846	0.000891834	0.00109565	0.00123434	0.000450549
IMCD_CTRL_1	NA	NA	0.000916205	0.000238202	0.00165064	0.000228595	NA	0.000620973	NA	0.00125731	0.000652981	NA	0.00556459	0.000206289	NA	0.000392805	0.00766709	5.78056e-05	0.000650065	NA	0.0144728	0.000673254	0.123466	0.000701095	0.12085	0.000677903	0.000235854	0.000141075	0.00645639	NA	0.0132768	NA	0.0154179	0.075495	0.00014863	7.04728e-05	0.0068416	0.000102352	0.0336921	0.00705241	NA	0.00915621	NA	0.0133352	NA	0.000908858	0.000953911	0.00192167	0.00033588
IMCD_CTRL_2	0.00056182	NA	0.000931549	0.000268736	0.00180115	NA	NA	0.000563402	NA	0.00149208	0.000616717	NA	0.00535744	0.000208315	NA	0.000256315	0.00833374	7.37075e-05	0.000592041	NA	0.0138284	0.000777795	0.122017	0.000939472	0.11921	0.000669759	0.000409664	0.000418486	0.00670568	NA	0.0110237	NA	0.0154007	0.0703898	0.000166488	NA	0.00738461	NA	0.032288	0.0108172	NA	0.00889228	NA	0.0137496	NA	0.000851074	0.00104661	0.0018531	0.000347989
IMCD_CTRL_3	0.000476894	NA	NA	0.000272044	0.00176996	NA	NA	0.000484978	NA	0.00136456	0.000770195	NA	0.00520424	0.000201039	NA	0.000258372	0.00812788	NA	NA	NA	0.0131523	0.000783829	0.100989	0.00071089	0.125015	0.00139185	0.000378742	NA	0.00654322	0.000137357	0.0170282	NA	0.0128586	0.0715272	0.000209115	NA	0.00714782	NA	0.0330403	0.00790098	NA	0.00909018	NA	0.0131851	NA	0.000854191	0.000992057	0.00174973	0.000335123
MDCK_025MG_1	NA	0.000189437	NA	0.000138045	NA	NA	NA	0.000511963	0.000441053	0.0009968	0.00222975	NA	0.00513505	0.000197469	0.000118512	0.000427857	0.00536976	0.000104437	NA	0.00209242	0.000236295	NA	0.00749966	NA	0.00210204	0.00113188	0.000339149	0.000391924	0.00862848	NA	0.00792901	NA	0.0663526	0.0694915	0.000130326	NA	0.00954685	0.000483266	0.0339789	0.0162096	0.000105395	0.0376314	0.0230028	0.05287	0.00285882	0.000496254	0.00056302	0.00451746	0.000219378
MDCK_025MG_2	NA	0.000140326	NA	9.5429e-05	NA	NA	NA	0.000351518	0.000355449	0.000881407	0.00253967	NA	0.00692304	9.70103e-05	NA	0.000248422	0.00530144	9.842e-05	NA	0.00126403	0.000228008	NA	0.00761572	NA	0.0021723	0.000925158	0.000434504	0.0003797	0.00822828	NA	0.0182888	NA	0.0533735	0.0678038	9.77183e-05	5.27723e-05	0.00884248	0.000152267	0.0341549	0.0237594	NA	0.0309581	0.0247582	0.0522977	0.00319979	0.000436163	0.000462212	0.00415101	0.000262097
MDCK_025MG_3	NA	0.000196318	NA	0.000157964	NA	NA	0.0001593	0.000514661	0.000470117	0.00101253	0.00209082	NA	0.00559371	0.000171519	NA	0.000471866	0.00665514	0.000120146	NA	0.00180397	0.00016431	NA	0.00483246	NA	0.00218892	0.000907204	0.000411132	0.000424494	0.00831823	NA	0.00954564	4.21174e-05	0.0609363	0.0781019	3.63173e-05	5.38807e-05	0.0086542	0.000182963	0.0312609	0.0260167	NA	0.0444628	0.0249787	0.0567947	0.00226515	0.000454716	0.000557099	0.00523944	0.000239787
MDCK_1MG_1	NA	0.000153746	NA	7.07902e-05	NA	NA	0.000107973	0.000329763	0.000328423	0.000615356	0.00132889	NA	0.00495632	6.68471e-05	NA	0.000204907	0.00431014	NA	NA	0.000896637	0.000180452	NA	0.00677309	NA	0.00113774	NA	0.000258641	0.000266624	0.0047297	NA	0.00437902	NA	0.0435503	0.0583979	2.28558e-05	4.82633e-05	0.00637122	NA	0.0199855	0.0240938	NA	0.0312919	0.0165719	0.0332644	0.000858155	0.000204756	0.00022138	0.0032567	NA
MDCK_1MG_2	NA	0.000137181	NA	9.98637e-05	NA	9.05883e-05	9.82419e-05	0.000369146	0.000353055	0.000857866	0.00204435	NA	0.00422914	0.000157459	8.42151e-05	0.000292558	0.00538716	9.1647e-05	NA	0.00112111	0.000186373	NA	0.0076333	NA	0.00199149	0.000649491	0.000457459	0.000350227	0.00620403	NA	0.00817685	3.1345e-05	0.0496712	0.0533906	0.000103476	3.6064e-05	0.00779667	0.000304807	0.0318116	0.0188853	NA	0.028246	0.0166567	0.0405297	0.00132776	0.000499372	0.000460449	0.00338265	0.000167456
MDCK_1MG_3	NA	0.000122502	NA	5.96359e-05	NA	NA	NA	0.00035279	0.000285119	0.000664026	0.00171261	4.51143e-05	0.00411197	0.000112157	0.000118489	0.000225763	0.00496894	0.000117909	NA	0.000894696	NA	NA	0.00227979	NA	0.00172244	0.000696688	0.00021729	0.000305219	0.00533211	NA	0.00932927	NA	0.0455758	0.0535677	9.01958e-05	NA	0.00681888	0.000362253	0.0278811	0.0171397	5.34426e-05	0.0172108	0.0158786	0.0369326	0.00130635	0.000397953	0.000358879	0.0031813	0.000131652
MDCK_4MG_1	NA	0.000205821	NA	0.000149692	NA	NA	0.000142896	0.000462059	0.000282782	0.000884459	0.00157986	3.68236e-05	0.00518724	8.21165e-05	NA	0.000445162	0.00593398	0.000283397	NA	0.000916915	0.000222783	NA	0.00589688	NA	0.00324237	0.00107292	0.000310759	0.000410909	0.0031209	7.04886e-05	0.00584406	NA	0.0433819	0.0688592	7.82385e-05	NA	0.00681391	0.000140413	0.0631445	0.0164512	NA	0.0109892	0.010073	0.0367098	0.00101156	0.000281654	0.000306881	0.00321617	0.000128256
MDCK_4MG_2	NA	0.000189822	NA	0.000141045	NA	NA	0.000119332	0.000561822	0.000467708	0.000938188	0.00230719	NA	0.0052454	6.65592e-05	NA	0.000183603	0.00676067	0.000433749	NA	0.000914106	0.000227416	NA	0.00873146	NA	0.00366537	0.00117127	0.00038598	0.000410739	0.00385491	NA	0.00531905	5.9124e-05	0.0501449	0.0759378	4.61347e-05	NA	0.00829362	0.000185297	0.0739812	0.0232195	NA	0.020227	0.0168255	0.0477436	0.00154687	0.000341914	0.000339347	0.00329538	0.000153256
MDCK_4MG_3	NA	0.00022758	NA	0.000185187	NA	0.000153292	0.000119252	0.000526215	0.000363774	0.00109548	0.00202798	NA	0.00764839	0.000195019	8.83239e-05	0.000227003	0.00810384	0.000735632	NA	0.00093751	0.000205058	NA	0.00506478	NA	0.00451426	0.00109075	0.000522784	0.000421323	0.0042172	NA	0.00919482	3.65204e-05	0.0509083	0.0787555	0.000140671	NA	0.00858755	0.00066345	0.0941796	0.0211725	NA	0.0194931	0.0127563	0.0461867	0.00144243	0.000485982	0.000536381	0.00347243	0.000124527
MDCK_CTRL_1	NA	0.000120512	NA	6.07006e-05	NA	NA	6.05392e-05	0.000292857	0.0002578	0.00065141	0.00128794	NA	0.00454406	8.98889e-05	NA	0.000187366	0.00368254	6.00472e-05	NA	0.000892838	0.000104078	NA	0.00455693	NA	0.00118451	0.000678519	0.000162908	0.000266305	0.00526449	NA	0.00799268	3.28898e-05	0.0417069	0.0455697	5.77461e-05	6.33738e-05	0.00558459	8.06382e-05	0.0176692	0.0172815	NA	0.0235117	0.0112101	0.03397	0.000968788	0.00023742	0.000269699	0.00300421	0.000140475
MDCK_CTRL_2	NA	0.000193257	NA	7.50694e-05	NA	NA	0.00013081	0.000399744	0.000473437	0.000812802	0.00228306	NA	0.00484552	0.000155278	NA	0.000257601	0.00585775	8.21568e-05	NA	0.00137006	0.000143349	NA	0.00600181	NA	0.00193522	0.000918948	0.000259338	0.000397023	0.00888316	NA	0.00708804	4.25524e-05	0.0597463	0.0690396	8.16568e-05	NA	0.00778265	0.000214326	0.0271934	0.0208212	0.00011504	0.0221936	0.0215857	0.0494261	0.00162533	0.0004749	0.000481368	0.00423907	0.000186467
MDCK_CTRL_3	NA	0.000145276	NA	8.8454e-05	NA	NA	NA	0.000307917	0.000294772	0.000982746	0.00201954	NA	0.00552787	0.000105	8.41108e-05	0.000243408	0.00527368	8.75519e-05	NA	0.0011792	0.000165689	NA	0.00739982	NA	0.00206034	0.000775845	0.000235332	0.000379735	0.00863106	NA	0.00578885	4.15142e-05	0.0560162	0.0610418	0.000104721	3.53785e-05	0.0081507	0.000419516	0.0276067	0.015054	NA	0.0308876	0.0224334	0.048126	0.00166659	0.000429732	0.00044871	0.0037526	0.000167369
[truncated: 46 more columns]
