# Supplementary material for: Metabolic and Lipidomic Assessment of Kidney Cells Exposed to Nephrotoxic Vancomycin Dosages
Source: Int J Mol Sci. 2021 Sep 18;22(18):10111. doi: 10.3390/ijms221810111 (PMC8466248; doi:10.3390/ijms221810111)
Supplement: Supplementary file 1 [file ijms-22-10111-s001.zip › S4_Results of lipidomic analysis.xlsx]

## Sheet: Sheet1
Sample	Carnitine(16:0)	Carnitine(18:0)	Carnitine(18:1)	Ceramide(16:0)	Ceramide(18:0)	Ceramide(20:0)	Ceramide(24:0)	Ceramide(24:1)	Cholesterol	DHCeramide(16:0)	DHCeramide(24:0)	FFA(16:0)	FFA(17:0)	FFA(18:0)	FFA(18:1)	GB3_16:0	GB3_18:0	GB3_20:0	GB3_22:0	GB3_24:0	GB3_24:1	Hex-ceramide(16:0)	Hex-ceramide(18:0)	Hex-ceramide(20:0)	Hex-ceramide(22:0)	Hex-ceramide(22:1)	Hex-ceramide(24:0)	Hex-ceramide(24:1)	Hex-ceramide(26:1)	Lac-cer(16:0)	Lac-cer(18:0)	Lac-cer(20:0)	Lac-cer(22:0)	Lac-cer(24:0)	Lac-cer(24:1)	Lyso-PC (16:0)	Lyso-PC (18:0)	Lyso-PC (18:1)	Lyso-PC (18:3)	Lyso-PC (20:0)	Lyso-PC (20:3)	Lyso-PC (20:4)	LysoPE(16:0)	LysoPE(18:0)	PC(18:1(9Z)/16:0)	PC(18:1(9Z)/18:0)	PC(18:2(9Z)/18:0)	PE(18:1/16:0)	PE(18:1/18:0)
IMCD_L_1mg_1	0.000208896	0.00018632	8.64017e-05	0.000988291	0.000119744	0.000210364	0.0277289	0.0041185	0.0219001	0.000247779	0.000207779	0.000197657	0.00146142	0.00013075	2.68326e-05	1.74831e-06	6.74912e-08	2.56368e-07	9.81337e-08	4.79008e-07	1.27549e-06	0.0103765	0.000423418	0.00108569	0.013235	4.65572e-07	0.0132445	0.0032826	0.000496821	5.61184e-05	1.30743e-06	2.28027e-06	0.00010084	7.36394e-05	3.726e-07	0.00766436	0.00676311	0.00705124	0.00029057	0.000399576	0.000221081	0.000234455	2.16977e-05	5.53171e-05	0.00532185	0.00262073	0.00168755	0.000692029	0.00120681
IMCD_L_1mg_2	0.000219972	0.00018872	6.71199e-05	0.000992956	0.000126312	0.000262077	0.0276809	0.00424145	0.0198976	0.000226162	0.000205468	0.000285944	0.00136192	0.000212669	3.58757e-05	7.95781e-07	1.47543e-07	1.24064e-07	5.66529e-08	5.11951e-07	8.18786e-07	0.0105081	0.00041545	0.00122215	0.0163839	6.02819e-07	0.0165481	0.00394591	0.000612738	4.89036e-05	2.34302e-06	1.16829e-05	9.87837e-05	8.46362e-05	6.94813e-07	0.00859732	0.00766387	0.00782715	0.000341819	0.0003869	0.000276317	0.000265126	3.02586e-05	5.3027e-05	0.00527663	0.00267245	0.00161292	0.000701311	0.00124038
IMCD_L_1mg_3	0.000227381	0.000202702	0.000101142	0.000942211	0.000133185	0.000244796	0.0287268	0.00420472	0.0210159	0.000208982	0.000182197	0.000243524	0.0015156	0.000151008	5.45809e-05	1.30727e-06	3.08399e-08	5.44162e-08	4.51767e-07	3.55198e-08	6.55322e-08	0.0102477	0.000416303	0.00117882	0.0148008	8.2053e-07	0.0160896	0.00365311	0.000631535	5.8494e-05	2.99994e-07	9.12361e-07	9.6295e-05	8.01142e-05	4.77863e-07	0.00886289	0.00774788	0.00812228	0.000380444	0.000430562	0.000282358	0.000266677	3.40474e-05	5.87248e-05	0.00503274	0.00238018	0.00156769	0.000648936	0.00120276
IMCD_L_4mg_1	0.000152871	0.000150533	8.27619e-05	0.000882862	0.000152177	0.000347312	0.022798	0.00462801	0.019363	0.000222892	0.000147039	0.000476055	0.00136952	0.000406214	5.36404e-05	1.53063e-06	5.35726e-07	1.89597e-07	2.93865e-07	9.31469e-08	6.40425e-07	0.0108503	0.000489624	0.00156226	0.0181877	-1.68294e-07	0.0169598	0.00468834	0.00066417	9.57221e-05	2.66698e-07	2.39676e-05	0.000202161	0.000107579	4.26791e-07	0.00774198	0.00710754	0.00660343	0.00030607	0.000355856	0.000255968	0.000185397	2.0426e-05	4.87902e-05	0.00503248	0.00244459	0.00164827	0.00082402	0.00142184
IMCD_L_4mg_2	0.000137756	0.000132242	7.64736e-05	0.00103072	0.000140529	0.000334203	0.0195414	0.00418588	0.0232337	0.000310173	0.000154532	0.000247884	0.00134159	0.000164395	3.20172e-05	1.45343e-06	5.29152e-07	8.86824e-08	9.67244e-08	8.47261e-08	5.78544e-08	0.0114647	0.000499776	0.00136889	0.0151103	1.00578e-05	0.0134739	0.00452524	0.00056413	9.36537e-05	2.04924e-06	1.87318e-05	0.000175142	0.000101563	1.04691e-06	0.00706555	0.00673746	0.006114	0.00026679	0.000319192	0.000248617	0.000178344	2.20664e-05	3.9538e-05	0.00539786	0.00267117	0.00174793	0.000871135	0.00155583
IMCD_L_4mg_3	0.000135332	0.000143449	7.28253e-05	0.000908813	0.000179509	0.00029	0.0222376	0.00471126	0.020915	0.000247917	0.000167926	0.000187965	0.00142023	0.000140635	2.43786e-05	1.25697e-06	4.86104e-07	0	2.41175e-07	6.94677e-07	3.8908e-07	0.0121382	0.000555523	0.00144583	0.0165076	1.06972e-06	0.0177022	0.00455524	0.00066613	0.000105068	4.34165e-06	2.05408e-06	0.000203063	0.000130466	5.87837e-08	0.0071623	0.00696315	0.0061823	0.00026756	0.000343084	0.00025214	0.000178942	2.41547e-05	4.73612e-05	0.00544951	0.00262973	0.00177182	0.000868458	0.00148324
IMCD_L_025mg_1	0.00022321	0.000210907	7.38417e-05	0.000856663	0.00012492	0.000228004	0.0271251	0.00377143	0.0188799	0.000204369	0.000196109	0.000169377	0.00118067	0.000129171	1.81111e-05	5.06163e-07	2.55555e-07	2.88224e-08	1.70478e-07	1.48456e-07	3.61436e-07	0.00964703	0.000393249	0.00120701	0.0155896	1.00732e-06	0.015786	0.00348917	0.000606195	4.56654e-05	3.58567e-06	1.01634e-05	0.000102332	6.72958e-05	1.02432e-07	0.0076558	0.00697815	0.00598859	0.000310353	0.00037807	0.000271005	0.000190504	2.8902e-05	6.24779e-05	0.00488026	0.00248178	0.00147009	0.000609739	0.00100983
IMCD_L_025mg_2	0.000215135	0.000203914	8.8644e-05	0.000854369	0.00014171	0.000271547	0.0293289	0.00410448	0.0181218	0.000197889	0.000207994	0.000334888	0.00132455	0.000278916	2.64526e-05	8.22065e-07	7.39387e-08	3.4799e-08	2.21329e-07	3.25777e-08	5.86206e-07	0.00979184	0.000437732	0.00141867	0.0178277	8.20125e-07	0.0185077	0.004024	0.000690888	4.31884e-05	3.33142e-06	1.16096e-05	0.000101072	7.61132e-05	2.91852e-07	0.00780524	0.00703175	0.00593765	0.000334185	0.000382118	0.000268705	0.000203607	2.60005e-05	5.5512e-05	0.00498706	0.00257674	0.00152345	0.00069197	0.00117256
IMCD_L_025mg_3	0.000235842	0.000221523	0.000101517	0.000898246	0.000128041	0.000209929	0.0268487	0.00397802	0.019747	0.000206553	0.000196648	0.000247305	0.00136822	0.000185115	2.69443e-05	1.13236e-06	4.02199e-07	1.70549e-07	2.71088e-07	7.61576e-08	7.93351e-07	0.0100759	0.000416536	0.00120141	0.0159793	1.33832e-06	0.0175773	0.00381158	0.000633751	4.50481e-05	2.07649e-06	7.92759e-06	8.24547e-05	7.85178e-05	6.87847e-07	0.00759563	0.00742221	0.0065481	0.000298342	0.000415035	0.000292592	0.000186199	2.75518e-05	5.38456e-05	0.00512541	0.00268188	0.00161118	0.00060817	0.00113221
IMCD_L_ctrl_1	0.000221387	0.000215581	9.47257e-05	0.000813386	0.000123004	0.000244089	0.0250791	0.00427417	0.0169922	0.000167249	0.000213898	0.000298005	0.00112933	0.000258783	4.06761e-05	1.56462e-07	3.28317e-07	1.10497e-07	6.66687e-08	1.84148e-08	2.67057e-08	0.00879678	0.000383057	0.00114766	0.0159244	8.15554e-06	0.0168949	0.00375106	0.000607405	3.46852e-05	1.27592e-06	7.04839e-06	7.25571e-05	6.82826e-05	1.00898e-07	0.00711199	0.00669147	0.0058531	0.000277067	0.000353009	0.000256894	0.000175739	2.60774e-05	5.30259e-05	0.00478446	0.00243675	0.00134351	0.000579977	0.00102784
IMCD_L_ctrl_2	0.000263937	0.000231406	0.000109361	0.000966683	0.000122461	0.000273121	0.0277454	0.00388812	0.0210943	0.000188419	0.000147513	0.000266707	0.00128562	0.00018685	3.15662e-05	6.4059e-07	2.91772e-07	7.01499e-08	5.3917e-07	2.37426e-08	8.50403e-08	0.0102662	0.000451595	0.0011925	0.015232	3.52404e-06	0.0140346	0.00353667	0.000573722	3.72847e-05	1.01756e-06	3.47493e-06	9.6819e-05	6.31331e-05	3.16442e-07	0.00872697	0.00808758	0.0062691	0.000342502	0.000396426	0.000283006	0.000198928	2.42265e-05	6.256e-05	0.0050585	0.00257326	0.00154854	0.000594176	0.00112063
IMCD_L_ctrl_3	0.000247445	0.000220341	9.77168e-05	0.000880861	0.000128994	0.00025961	0.0265166	0.00372432	0.0192115	0.000180171	0.00012036	0.000177502	0.00125886	0.000133455	2.154e-05	4.12543e-08	2.5274e-07	3.74593e-07	1.91123e-07	2.30153e-07	2.66755e-07	0.0097666	0.000442223	0.00117274	0.0147769	4.57752e-07	0.015479	0.00340823	0.000599046	4.34923e-05	3.81696e-06	9.7985e-06	8.06364e-05	6.27127e-05	3.67539e-07	0.00746038	0.0071804	0.00591928	0.000299348	0.000378597	0.000256609	0.000176778	2.69393e-05	5.71865e-05	0.00501411	0.00254594	0.00152932	0.000571918	0.0011069
MDCK_L_1mg_1	0.000493946	0.000345342	0.000508038	0.000404421	3.97019e-05	0.000187178	0.00186387	0.00679449	0.0142897	1.66641e-05	0.00169001	0.000106077	0.000664193	9.59481e-05	3.74751e-05	0.000314391	1.95389e-05	4.28673e-05	0.000120127	3.23669e-05	1.92813e-05	0.00541947	0.000420802	0.00218601	0.00451197	0.000115708	0.0088657	0.0037415	0.000401209	0.000279245	1.02531e-05	0.000115518	0.000307123	7.71643e-05	0.000376882	0.00293466	0.00188658	0.00415148	0.00011045	0.000292446	6.16102e-05	4.77384e-05	1.42817e-05	7.88335e-05	0.00453556	0.00107077	0.00116124	0.000523899	0.00159942
MDCK_L_1mg_2	0.000447623	0.000310931	0.000413927	0.000282811	0.000246686	0.000779914	0.0243222	0.00624199	0.0101886	0.000181216	0.000199948	0.000104136	0.000583065	9.58798e-05	3.6298e-05	0.000269092	1.71823e-05	4.26931e-05	6.96734e-05	0.000295777	0.000104448	0.00469749	0.00038063	0.00181716	0.00403622	0.000625005	0.00822673	0.00303196	0.000308467	0.000205011	1.44271e-05	9.95611e-05	0.000242753	0.000816461	0.000551868	0.00248831	0.00160609	0.00351647	9.15106e-05	0.000268726	5.73153e-05	3.92373e-05	1.4377e-05	7.16017e-05	0.00402157	0.00096227	0.000124418	0.000493817	0.00150509
MDCK_L_1mg_3	0.000384639	0.000264786	0.000361201	0.000127238	0.000233238	0.000713113	0.023154	0.005947	0.00877468	0.000152636	0.000171428	7.17366e-05	0.000556505	6.4233e-05	3.41362e-05	0.000241191	1.23307e-05	3.72737e-05	6.48888e-05	0.000258428	9.55311e-05	0.00419024	0.00033704	0.00174851	0.00386988	0.00055944	0.00765292	0.00287943	0.000246683	0.000190642	1.12443e-05	9.55532e-05	0.000235067	0.00076554	0.000530181	0.00224573	0.00132806	0.00333753	7.93186e-05	0.000209682	4.53567e-05	3.80952e-05	1.26424e-05	5.72675e-05	0.00086335	0.000865742	0.000457125	0.00044241	0.0014075
MDCK_L_4mg_1	0.00042576	0.000242164	0.000468422	0.000211438	0.000153435	0.000519475	0.0187661	0.0044549	0.00888549	0.00025402	0.000361137	8.97426e-05	0.000531355	6.92854e-05	2.97131e-05	0.000264854	1.82487e-05	4.3128e-05	6.94859e-05	0.00028784	0.000109807	0.00462056	0.000352911	0.00182693	0.003807	0.000535114	0.00800643	0.00299374	0.000289494	0.000193279	8.57807e-07	0.000111329	0.000225031	0.000784778	0.000469914	0.00222534	0.00134983	0.00261992	8.36547e-05	0.000253934	4.60565e-05	2.87297e-05	1.40516e-05	7.15102e-05	0.00346587	0.000767549	0.00102206	0.00048618	0.00137513
MDCK_L_4mg_2	0.000532703	0.000316328	0.000598833	0.000283475	0.000196803	0.000603967	0.0202214	0.0054377	0.0115719	0.000303721	0.000306127	9.31707e-05	0.000657153	7.88302e-05	4.1115e-05	0.000367052	2.29809e-05	4.64551e-05	8.14156e-05	0.00031264	0.000139435	0.00609094	0.000460307	0.00224792	0.00463343	0.00069941	0.00890806	0.00360808	0.000383197	0.000263312	1.66854e-05	0.000139543	0.000280707	0.000874826	0.000588704	0.00303708	0.00183053	0.00368072	0.000112324	0.000347034	5.53955e-05	4.96431e-05	1.71657e-05	8.21084e-05	0.00476946	0.000975365	0.000108363	0.000667972	0.00179562
MDCK_L_4mg_3	0.000427708	0.00023107	0.000449505	0.000216452	0.000170224	0.000536491	0.0154159	0.00454954	0.00895591	0.00026115	0.000233256	0.000141358	0.00048869	0.000113907	3.39583e-05	0.000284684	1.69897e-05	4.0189e-05	7.70333e-05	0.000274779	0.000115247	0.00457573	0.000362063	0.00186526	0.0038641	0.000594335	0.00771876	0.00326043	0.000332397	0.000214407	8.54287e-06	0.000119714	0.000243976	0.000728945	0.000463908	0.00214538	0.00132934	0.00251893	7.97281e-05	0.000256323	4.10143e-05	3.14361e-05	1.25773e-05	6.15252e-05	0.00372225	0.000774104	0.00103999	0.000512332	0.00140328
MDCK_L_025mg_1	0.000402223	0.000308452	0.000411979	0.000224355	0.000291443	0.00088159	0.0267263	0.00693624	0.0115376	0.000171563	0.000220655	0.000367097	0.000663686	0.000280806	4.94897e-05	0.000226873	1.61233e-05	3.64217e-05	3.10855e-06	0.000279365	0.000104179	0.0046476	0.000384731	0.00182363	0.0037438	0.000585007	0.00708694	0.00282112	0.000340225	0.000202346	1.08165e-05	0.000103381	0.000225459	0.000721016	0.00056744	0.00271076	0.00170054	0.00437705	9.68135e-05	0.000238565	5.46712e-05	4.75682e-05	1.5424e-05	7.10326e-05	0.00436574	0.000968446	0.00128005	0.000503453	0.00152582
MDCK_L_025mg_2	0.00043508	0.000306953	0.000393672	0.000281445	0.000261033	0.00058158	0.0269752	0.0065581	0.010764	0.000167623	0.000227319	0.000105521	0.000679596	0.000110282	3.55602e-05	0.000281028	1.69541e-05	3.23321e-05	7.77995e-05	0.00026427	9.00211e-05	0.00499135	0.000382341	0.0019572	0.00443077	0.000655248	0.00839374	0.00311926	0.000347551	0.000205023	1.39182e-05	9.51992e-05	0.000220576	0.000778495	0.000575019	0.00284972	0.00184488	0.00473345	0.000106177	0.000293128	6.40027e-05	5.05403e-05	1.39696e-05	7.86603e-05	0.00433537	0.0010806	0.00131479	0.000478228	0.00158908
MDCK_L_025mg_3	0.00054751	0.000389066	0.00052514	0.000332372	0.000306394	0.000919312	0.0312686	0.00752992	0.0115004	0.00020513	0.000288171	0.000118126	0.000666377	0.000106918	4.13815e-05	0.000341581	1.79903e-05	4.50651e-05	7.19651e-05	0.000282913	0.000125299	0.00560804	0.000408311	0.002277	0.00497035	0.000666969	0.00937901	0.00352278	0.000376225	0.000208485	1.53441e-05	0.000104311	0.000260096	0.000870661	0.000599249	0.00318106	0.001974	0.00531895	0.000120667	0.000284703	6.61877e-05	5.39664e-05	1.63274e-05	8.46714e-05	0.00510154	0.00121638	0.00150977	0.000585487	0.00189882
MDCK_L_ctrl_1	0.000417623	0.00030606	0.000399903	0.000304319	0.000249574	0.00084167	0.0280461	0.00726419	0.00929163	0.000116323	0.000140185	8.28919e-05	0.000593688	7.48946e-05	3.23493e-05	0.000284456	1.91649e-05	3.83395e-05	7.7259e-05	0.000299175	0.000104139	0.00424948	0.000348545	0.00181617	0.00394218	0.000590475	0.0076271	0.0029629	0.00026916	0.000152679	1.28451e-05	7.40165e-05	0.000216465	0.000716715	0.00056935	0.0023041	0.00137974	0.00373725	8.58714e-05	0.000208624	4.46704e-05	4.75783e-05	1.00018e-05	5.48801e-05	0.00389199	0.000904727	0.0011289	0.000424345	0.00140114
MDCK_L_ctrl_2	0.000435349	0.000281262	0.000386161	0.000296144	0.000261294	0.000738249	0.0235303	0.00657483	0.00994905	0.000145854	0.000166659	0.000156453	0.000586159	0.000141441	3.83692e-05	0.000218931	1.75764e-05	3.40268e-05	7.3279e-05	0.000258946	9.10256e-05	0.00437955	0.000349244	0.00171152	0.003705	0.000561667	0.00698095	0.00270725	0.000262049	0.000147586	1.10293e-05	8.44574e-05	0.000186399	0.000590844	0.000499757	0.00216053	0.00132199	0.00379914	7.64378e-05	0.000203847	4.16514e-05	4.24723e-05	1.12237e-05	6.06552e-05	0.00408652	0.00094952	0.00120444	0.000460104	0.00146419
MDCK_L_ctrl_3	0.000404389	0.000280341	0.000365806	0.00027037	0.000263374	0.000762683	0.0248298	0.0063429	0.00998682	0.000103286	0.000154271	0.000128133	0.000551381	9.35678e-05	3.53905e-05	0.000171349	1.16308e-05	2.75788e-05	4.72041e-05	0.000203236	7.67853e-05	0.00410624	0.000336096	0.00160062	0.00348759	0.000564547	0.00665587	0.00256037	0.000247711	0.000122806	1.09955e-05	4.81226e-05	0.000155852	0.000556957	0.000527092	0.00216438	0.00122891	0.00353562	7.85784e-05	0.000186897	3.79832e-05	4.47291e-05	1.22481e-05	4.91668e-05	0.00392437	0.00091487	0.00114577	0.000428345	0.00144152
QC_1	0.000356346	0.000243198	0.000312032	0.000382141	0.000205526	0.000557262	0.0242978	0.00535416	0.0118116	0.000185296	0.000236501	0.000165768	0.000764784	0.000134086	3.22402e-05	0.00016165	1.24192e-05	2.86866e-05	5.02335e-05	0.000160667	8.12475e-05	0.00576889	0.000330401	0.00150271	0.00647206	0.000368889	0.00834128	0.00281874	0.000285131	0.000137541	1.06946e-05	7.87619e-05	0.000190231	0.000397322	0.000309572	0.00375213	0.00293791	0.00426941	0.000157014	0.000274646	0.000104069	8.82143e-05	1.4354e-05	5.92179e-05	0.00395059	0.00116602	0.00116281	0.000478384	0.00133479
QC_2	0.000356472	0.000250623	0.000325544	0.000369544	0.000204098	0.000565737	0.0240925	0.00531599	0.0120404	0.000203073	0.00027707	0.000178988	0.000759795	0.000142371	3.40841e-05	0.000161708	1.18711e-05	3.10802e-05	5.6849e-05	0.000180138	7.24756e-05	0.00606092	0.00038393	0.00162035	0.00684669	0.000388062	0.00927395	0.00301015	0.000370465	0.000147749	1.35291e-05	7.07642e-05	0.000181459	0.000380771	0.00035134	0.00395187	0.00314636	0.00445692	0.000157427	0.000280218	0.000102487	8.73925e-05	1.10618e-05	5.43783e-05	0.00410897	0.00128859	0.00120092	0.000518848	0.00128383
QC_3	0.000315858	0.000219665	0.000281456	0.000377859	0.000189897	0.000541192	0.0226622	0.00507695	0.0111612	0.00018591	0.000242726	0.000163167	0.000690127	0.000130116	3.16144e-05	0.000155669	1.20606e-05	2.89992e-05	5.78094e-05	0.000179927	7.61679e-05	0.00554185	0.000349644	0.0014907	0.00680222	0.00037081	0.00929374	0.00288175	0.000377705	0.000149484	9.82826e-06	6.94844e-05	0.000187403	0.000456446	0.000340108	0.00335911	0.00267042	0.00374797	0.000131575	0.000240283	9.47555e-05	7.3591e-05	1.41263e-05	5.58843e-05	0.0037769	0.00113562	0.000986402	0.000476858	0.00127787
QC_4	0.00029954	0.000211118	0.00026851	0.000369091	0.000179947	0.000514939	0.0225738	0.00490304	0.0106049	0.00017851	0.000230266	0.000158995	0.000657334	0.000122402	3.19141e-05	0.000149132	1.05863e-05	2.79569e-05	5.73833e-05	0.00017884	7.94923e-05	0.00525411	0.000336454	0.00145973	0.00658451	0.000356624	0.0092425	0.00289395	0.000377339	9.62856e-05	6.08421e-06	6.48192e-05	0.000191828	0.000440472	0.000329996	0.00344271	0.00261964	0.00374038	0.000131342	0.000237666	9.76184e-05	7.80884e-05	1.27961e-05	4.9872e-05	0.00368566	0.00113859	0.00109167	0.000446924	0.00129143
QC_5	0.000321936	0.00021147	0.000289674	0.000358275	0.000192668	0.000508517	0.0222086	0.00495572	0.0113749	0.000177183	0.000245424	0.000163638	0.000699898	0.000135834	3.99178e-05	0.000150338	1.03106e-05	2.09052e-05	4.38775e-05	0.000151939	7.49919e-05	0.00545455	0.000335499	0.00146152	0.00613608	0.000349523	0.00819617	0.00262983	0.00033882	0.00011356	1.04711e-05	5.69364e-05	0.000173787	0.000377821	0.000294354	0.00361402	0.0028235	0.00403149	0.000138121	0.000248372	0.00010056	8.27229e-05	1.45987e-05	5.84953e-05	0.00384794	0.00113156	0.00110269	0.000495052	0.00128807
QC_6	0.000350337	0.000251039	0.000321852	0.000392652	0.000214766	0.000565167	0.0238524	0.00518474	0.0124956	0.000189653	0.000225983	0.000187633	0.000761745	0.000143365	3.42796e-05	0.000169375	1.15855e-05	3.32295e-05	5.96663e-05	0.000174684	8.21247e-05	0.00612183	0.000395551	0.00157643	0.0067419	0.000377433	0.00931249	0.00301389	0.000369133	0.000169098	1.36053e-05	8.04184e-05	0.000197176	0.000410177	0.000327324	0.00404192	0.00312711	0.00452661	0.000149023	0.000271045	0.000107778	9.3589e-05	1.43924e-05	6.33701e-05	0.00443803	0.00127231	0.00126418	0.000561382	0.00141053
QC_7	0.000350217	0.000241057	0.000312687	0.000428675	0.000214549	0.000546803	0.0240874	0.00521458	0.0129974	0.00019262	0.000247063	0.00017422	0.000770295	0.000140784	3.67073e-05	0.000166613	4.47493e-06	2.765e-05	5.60847e-05	0.000182449	9.1876e-05	0.00622845	0.000374831	0.00161131	0.00653419	0.000355298	0.00919205	0.00298652	2.71862e-05	0.000154404	1.37503e-05	7.27135e-05	0.000175523	0.000418814	0.000327165	0.00403986	0.00320238	0.0044188	0.000157047	0.000278511	0.00010444	9.34746e-05	1.47017e-05	5.86725e-05	0.00441861	0.00132038	0.00131503	0.000531618	0.00140354
QC_8	0.000299026	0.000207676	0.000272938	0.000385122	0.000210804	0.00054547	0.0223512	0.00494934	0.0113433	0.000184238	0.000210753	0.000170164	0.000695405	0.000123725	3.15626e-05	0.000147389	9.29769e-06	2.40429e-05	6.67964e-05	0.000180936	7.34764e-05	0.00559459	0.000363524	0.0015522	0.00639055	0.000400099	0.00941144	0.00297175	0.000410266	0.000147183	1.02924e-05	6.85064e-05	0.00016971	0.000442526	0.000319116	0.00341184	0.00271893	0.00381746	0.000128855	0.000241205	9.48574e-05	7.23217e-05	1.51452e-05	5.34684e-05	0.00413342	0.00129142	0.00114223	0.000523222	0.00139792
QC_9	0.000344651	0.000241541	0.000316532	0.000399527	0.000195105	0.000568644	0.0234168	0.00522912	0.012187	1.78404e-05	0.000237882	0.000185674	0.000755104	0.000136655	3.71627e-05	0.000153847	1.41597e-05	2.73155e-05	6.24762e-05	0.000158243	6.78861e-05	0.00594509	0.000396091	0.00154719	0.00629198	0.000371188	0.00832715	0.0028082	2.84672e-05	0.000153059	1.04467e-05	6.60952e-05	0.00018851	0.000385121	0.000293697	0.00402725	0.00323144	0.00455557	0.000163781	0.000279582	0.000117833	9.07321e-05	1.9253e-05	6.68049e-05	0.0043795	0.00126998	0.00127741	0.000552398	0.00139786
[truncated: 35 more columns]
